# Supplementary material for: Quantitative Assessment of Human Health Risks Associated with Heavy Metal and Bacterial Pollution in Groundwater from Mankweng in Limpopo Province, South Africa
Source: Int J Environ Res Public Health. 2024 Nov 9;21(11):1489. doi: 10.3390/ijerph21111489 (PMC11594182; doi:10.3390/ijerph21111489)
Supplement: Supplementary file 1 [file ijerph-21-01489-s001.zip]

Archive with 1 entries (1 files):
- ijerph-3231102-supplementary.pdf
